# Supplementary material for: Cross-Cultural Adaptation of Instruments Measuring Children’s Movement Behaviors and Parenting Practices in Brazilian Families
Source: Int J Environ Res Public Health. 2020 Dec 31;18(1):239. doi: 10.3390/ijerph18010239 (PMC7794996; doi:10.3390/ijerph18010239)
Supplement: Supplementary file 1 [file ijerph-18-00239-s001.zip]

Archive with 6 entries (6 files):
- Supplementary File 1.docx
- Supplementary File 2_With Scoring.docx
- Supplementary File 2_Without Scoring.docx
- Supplementary File 3_With Scoring.docx
- Supplementary File 3_Without Scoring.docx
- Supplementary File 4.docx
